# Supplementary material for: DIRAS1 Drives Oxaliplatin Resistance in Colorectal Cancer via PHB1-Mediated Mitochondrial Homeostasis
Source: Biology (Basel). 2025 Jul 5;14(7):819. doi: 10.3390/biology14070819 (PMC12292402; doi:10.3390/biology14070819)
Supplement: Supplementary file 1 [file biology-14-00819-s001.zip]

Archive with 1 entries (1 files):
- biology-3689011-supplementary.pdf
